# Supplementary material for: Effect of User Charges on Secondary Level Surgical Care Utilization and Out-of-Pocket Expenditures in Haryana State, India
Source: PLoS One. 2015 May 4;10(5):e0125202. doi: 10.1371/journal.pone.0125202 (PMC4418577; doi:10.1371/journal.pone.0125202)
Supplement: S1 Dataset — (XLSX) [file pone.0125202.s001.xlsx]

## Sheet: Sheet1
ID	Age	Sex	Department	Type of surgery	Religion	Education	Income	Number of family members	Whether insured	Type of insurance	Approximate monthly expenditure	Ration	Fruits & vegetables	Milk & beverages	Intoxicants	Bills	Comveyance	Rent	Clothing	Education	Medical	Entertainment	Personal effects	Consumer services	Miscellaneous	Calculated total monthly expenditure	Medicines	Consumables	Diagnostics	Travel	Food	Loss of income	User fees	Informal charges	Total health expenditure	SPP expenditure	Other expenditure	Coping mechanism
SPP_1	23	Male	Surgery	Major Surgery	Hindu	Middle School	8000	6	No	NA	10000	2500	1500	1000	500	1500	1000	0	833	583	420	0	0	0	0	9837	0	0	1100	150	0	533.33	5	0	4288.33	2500	1255	Savings
SPP_2	40	Male	Surgery	Major Surgery	Hindu	Middle School	6000	4	Yes	ESI	6000	3000	1000	0	0	1200	300	0	417	83	500	0	0	0	0	6500	0	0	0	1700	50	400	5	0	7155	5000	1755	Insurance
SPP_3	18	Male	Surgery	Major Surgery	Hindu	High School	5500	1	No	NA	3000	1500	500	0	0	250	0	300	250	0	0	0	0	0	0	2800	0	0	700	420	50	550	5	0	3725	2000	1175	Savings
SPP_4	5	Male	Orthopaedics	Major Surgery	Sikh	Primary	20000	6	No	NA	15000	5000	2500	2400	0	1450	1000	0	1250	917	500	500	0	0	0	15517	0	0	0	200	150	333.33	5	0	3688.33	3000	355	From monthly income
SPP_5	42	Female	Obstetrics & Gynecology	Major Surgery	Hindu	Illiterate	8000	8	No	NA	5000	2500	1000	0	300	1000	0	0	333	0	500	0	0	0	0	5633	70	0	0	200	20	1600	0	0	1890	0	290	From monthly income
SPP_6	50	Female	Obstetrics & Gynecology	Major Surgery	Hindu	Illiterate	5000	5	No	NA	5000	1500	1000	1200	0	800	0	0	167	333	300	0	0	0	0	5300	0	0	0	360	50	1000	5	0	4915	3500	415	Loan
SPP_7	31	Male	ENT	Major Surgery	Hindu	High School	7000	5	Yes	Private	5000	2000	1000	900	0	0	200	1800	1000	0	100	0	0	0	0	7000	0	0	0	240	0	700	5	0	2945	2000	245	From monthly income
SPP_8	36	Female	ENT	Major Surgery	Hindu	High School	9000	4	No	NA	10000	3000	1000	1200	0	400	0	2000	3000	708	300	0	0	0	0	11608	30	0	0	120	0	900	5	0	3055	2000	155	From monthly income
SPP_9	20	Male	ENT	Major Surgery	Muslim	High School	6000	7	No	NA	7000	2500	750	900	0	500	0	1000	4000	333	300	0	0	0	0	10283	30	0	0	140	0	600	5	0	2775	2000	175	Loan
SPP_10	43	Male	Surgery	Major Surgery	Hindu	Middle School	20000	5	No	NA	20000	7000	2000	2400	0	2000	4000	4000	50	167	500	250	0	0	0	22367	0	0	100	360	100	2666.67	5	0	8231.67	5000	565	Loan
SPP_11	30	Male	Surgery	Major Surgery	Muslim	Middle School	9000	11	No	NA	10000	3000	1000	1200	0	1100	3000	0	3000	167	500	0	0	0	0	12967	0	0	2200	800	0	900	5	0	6905	3000	3005	From monthly income
SPP_12	39	Female	Surgery	Major Surgery	Hindu	High School	10000	4	No	NA	12000	4000	2000	3000	300	950	50	0	21	358	1200	0	0	0	0	11879	0	0	400	480	0	1333.33	5	0	7218.33	5000	885	Loan
SPP_13	16	Female	Surgery	Minor Surgery	Hindu	High School	10000	7	No	NA	10000	3000	1000	1200	0	2600	500	0	5000	908	500	0	0	0	0	14708	0	0	0	140	0	1000	0	0	1140	0	140	From monthly income
SPP_14	40	Male	Surgery	Minor Surgery	Hindu	Middle School	10000	11	No	NA	10000	3000	1500	2400	0	1100	1500	0	333	0	500	0	0	0	0	10333	0	0	0	560	0	1000	5	0	2315	750	565	From monthly income
SPP_15	34	Male	Surgery	Major Surgery	Muslim	Middle School	15000	5	Yes	RSBY	15000	6000	2000	2400	500	1450	700	0	2000	2000	0	0	0	0	0	17050	0	0	0	320	0	1000	0	0	1320	0	320	From monthly income
SPP_16	25	Female	Surgery	Minor Surgery	Hindu	High School	15000	8	No	NA	15000	5000	2500	3000	0	1200	1500	0	833	833	400	0	0	0	0	15267	0	0	0	240	50	250	5	0	1045	500	295	From monthly income
SPP_17	23	Female	Surgery	Major Surgery	Hindu	Primary	6000	5	No	NA	5000	1500	500	400	0	200	0	2000	83	0	500	0	0	0	0	5183	0	0	0	360	0	400	5	0	4265	3500	365	Loan
SPP_18	13	Male	ENT	Major Surgery	Hindu	Middle School	6000	4	No	NA	6000	3000	750	0	0	2200	300	0	333	417	1000	0	0	0	0	8000	0	0	0	2080	50	600	5	0	4735	2000	2135	Loan
SPP_19	27	Male	Surgery	Major Surgery	Hindu	High School	6000	5	No	NA	6000	1500	800	1200	300	800	300	0	208	917	200	0	0	0	0	6225	0	0	0	480	0	600	0	0	1080	0	480	From monthly income
SPP_20	21	Male	Surgery	Major Surgery	Hindu	Secondary	50000	6	Yes	Employer based schemes	25000	8000	3500	3600	0	3125	1500	0	833	6250	0	0	0	0	0	26808	0	0	0	60	200	5000	5	0	9765	4500	265	Insurance
SPP_21	40	Male	Surgery	Major Surgery	Hindu	Middle School	7000	3	No	NA	10000	4000	1500	2400	500	950	300	0	83	300	250	0	0	0	0	10283	0	0	0	820	0	700	5	0	6525	5000	825	Loan
SPP_22	9	Male	Surgery	Major Surgery	Muslim	Primary	5000	8	No	NA	4000	1250	400	500	0	400	300	0	250	833	100	0	0	0	0	4033	0	0	0	420	20	333.33	5	0	3778.33	3000	445	From monthly income
SPP_23	28	Female	Surgery	Major Surgery	Hindu	Primary	6500	5	No	NA	6000	2000	750	750	0	350	300	1500	167	500	300	0	0	0	0	6617	0	0	100	280	0	650	5	0	6035	5000	385	Loan
SPP_24	62	Male	Surgery	Major Surgery	Sikh	Secondary	35000	7	No	NA	20000	6000	2500	3600	400	1500	1500	0	833	1000	2000	0	0	0	0	19333	0	0	1500	150	150	3500	5	0	9305	4000	1805	From monthly income
SPP_25	39	Female	Surgery	Major Surgery	Hindu	High School	30000	4	Yes	Private	20000	5500	3000	3600	0	2200	3000	0	1250	1667	300	0	0	0	0	20517	0	0	150	120	0	3000	5	0	8275	5000	275	From monthly income
SPP_26	56	Male	Surgery	Major Surgery	Hindu	Primary	7500	5	No	NA	6500	2000	1000	1200	0	600	300	1000	167	167	400	0	0	0	0	6833	0	0	1500	260	0	1750	0	0	3510	0	1760	Loan
SPP_27	60	Female	Surgery	Major Surgery	Hindu	Illiterate	6000	5	No	NA	6000	1500	750	1200	300	600	400	0	250	0	600	0	0	0	0	5600	0	0	150	380	0	600	5	0	5135	4000	535	Loan
SPP_28	39	Female	Surgery	Major Surgery	Hindu	Middle School	10000	6	No	NA	8000	3000	1500	1200	0	750	350	0	833	667	300	0	0	0	0	8600	0	0	150	560	300	1666.67	5	0	7681.67	5000	1015	Loan
SPP_29	40	Male	Surgery	Minor Surgery	Hindu	High School	8000	4	No	NA	7000	1500	750	1200	0	750	500	1200	167	667	400	0	0	0	0	7133	0	0	0	15	0	133.33	5	0	653.33	500	20	From monthly income
SPP_30	37	Male	Surgery	Major Surgery	Sikh	High School	6000	5	No	NA	5000	1000	500	750	0	900	300	0	250	667	300	0	0	0	0	4667	350	0	0	400	0	400	5	0	4155	3000	755	From monthly income
SPP_31	53	Male	Surgery	Major Surgery	Hindu	High School	12000	3	No	NA	11000	3000	1200	1200	0	4000	1000	0	1000	0	400	0	0	0	0	11800	0	0	0	80	0	800	5	0	4885	4000	85	From monthly income
SPP_32	52	Female	Surgery	Major Surgery	Hindu	Illiterate	5000	3	No	NA	4000	1500	750	0	0	400	500	0	83	0	600	0	0	0	0	3833	0	0	1650	400	200	333.33	5	0	6588.33	4000	2255	Loan
SPP_33	47	Female	Surgery	Minor Surgery	Hindu	Middle School	15000	4	Yes	Employer based schemes	10000	3000	1500	2400	0	1500	2000	0	1250	0	0	0	0	0	0	11650	0	0	0	50	0	250	5	0	805	500	55	Insurance
SPP_34	40	Male	Surgery	Minor Surgery	Sikh	Secondary	10000	5	No	NA	5000	1500	1000	1200	0	300	200	0	417	667	400	0	0	0	0	5683	0	0	0	30	0	166.67	5	0	701.67	500	35	From monthly income
SPP_35	51	Male	Surgery	Major Surgery	Muslim	High School	30000	7	Yes	Employer based schemes	16000	5000	2000	0	500	1250	600	0	1667	3333	300	1500	0	0	0	16150	0	0	600	120	150	2000	5	0	4875	2000	875	Insurance
SPP_36	63	Male	Surgery	Major Surgery	Hindu	Primary	8000	5	No	NA	8000	2500	1000	0	400	600	800	0	1000	0	1000	0	0	0	0	7300	0	0	1500	480	0	800	5	0	6785	4000	1985	From monthly income
SPP_37	55	Female	Surgery	Major Surgery	Hindu	Primary	7500	5	No	NA	7000	2000	1000	1200	0	600	500	1000	250	0	600	0	0	0	0	7150	0	0	1750	340	0	3000	0	0	5090	0	2090	Loan
SPP_38	23	Female	Surgery	Major Surgery	Hindu	Secondary	45000	3	No	NA	35000	9000	3500	3600	800	3500	3000	0	1667	3333	600	2000	250	0	0	31250	0	0	2500	40	0	1500	5	0	7545	3500	2545	From monthly income
SPP_39	40	Female	Surgery	Major Surgery	Sikh	Illiterate	6000	6	No	NA	7000	1600	700	1800	300	700	500	0	417	333	400	0	0	0	0	6750	0	0	0	24	0	600	0	0	624	0	24	From monthly income
SPP_40	40	Male	Surgery	Major Surgery	Hindu	High School	8000	4	Yes	ESI	7000	2000	750	0	0	350	2000	0	583	0	300	0	0	0	0	5983	0	0	0	280	0	800	5	0	6085	5000	285	From monthly income
SPP_41	62	Male	Surgery	Minor Surgery	Hindu	Secondary	20000	6	Yes	Employer based schemes	12000	5000	1500	2400	0	800	1000	0	833	667	400	0	0	0	0	12600	0	0	0	12	0	333.33	5	0	850.33	500	17	Insurance
SPP_42	62	Female	Surgery	Major Surgery	Hindu	Illiterate	35000	5	Yes	Employer based schemes	20000	5000	2000	4200	0	3500	1000	0	1000	2917	800	500	0	0	0	20917	0	0	500	50	100	3500	5	0	9155	5000	655	Insurance
SPP_43	46	Male	Surgery	Major Surgery	Hindu	Primary	8000	4	No	NA	6000	1800	800	1200	300	400	600	500	167	0	400	0	0	0	0	6167	0	0	0	120	0	800	5	0	5925	5000	125	From monthly income
SPP_44	72	Female	Surgery	Minor Surgery	Hindu	Middle School	45000	5	No	NA	20000	6000	2500	3000	0	3200	2000	0	1250	500	2000	0	0	0	0	20450	0	0	0	140	150	1500	5	0	2295	500	295	From monthly income
SPP_45	30	Female	Surgery	Major Surgery	Hindu	High School	6000	7	No	NA	8000	2000	800	1200	0	600	500	0	333	250	2000	0	0	0	0	7683	0	0	300	240	0	1000	5	0	5545	4000	545	Savings
SPP_46	17	Female	ENT	Major Surgery	Hindu	High School	10000	4	No	NA	9000	2000	800	1200	0	750	400	1500	500	1573	400	0	0	0	0	9123	0	0	0	0	0	1333.33	5	0	3338.33	2000	5	From monthly income
SPP_47	40	Male	Surgery	Major Surgery	Sikh	Secondary	16000	4	Yes	Employer based schemes	9000	2000	1000	1200	300	800	600	0	667	2000	200	0	0	0	0	8767	0	0	0	32	0	2133.33	5	0	7170.33	5000	37	Insurance
SPP_48	25	Female	Surgery	Major Surgery	Sikh	High School	7000	5	No	NA	6000	1600	1000	1200	0	600	300	0	417	417	600	0	0	0	0	6133	0	0	0	120	0	1166.67	5	0	6291.67	5000	125	From monthly income
SPP_49	50	Female	Orthopaedics	Minor Surgery	Hindu	Illiterate	6000	5	No	NA	6000	1500	800	1200	0	500	400	500	500	150	400	0	0	0	0	5950	0	0	45	10	50	100	5	0	710	500	110	From monthly income
SPP_50	60	Male	Surgery	Major Surgery	Hindu	Illiterate	6000	8	No	NA	5000	1500	800	1200	0	350	400	0	250	0	400	0	0	0	0	4900	0	0	0	120	0	400	5	0	2525	2000	125	Loan
SPP_51	30	Female	Surgery	Minor Surgery	Hindu	Illiterate	8000	4	No	NA	7000	2000	800	1200	0	600	500	800	667	500	400	0	0	0	0	7467	0	0	0	280	0	133.33	5	0	918.33	500	285	From monthly income
SPP_52	20	Male	Surgery	Minor Surgery	Hindu	High School	10000	5	No	NA	9000	2500	1200	1800	0	550	600	0	667	817	500	0	0	0	0	8633	0	0	0	60	0	166.67	5	0	731.67	500	65	From monthly income
SPP_53	50	Female	Surgery	Major Surgery	Hindu	Middle School	5000	5	Yes	RSBY	7000	3500	1500	600	0	350	400	500	333	192	200	0	0	0	0	7575	0	0	600	240	0	1833.33	0	0	2673.33	0	840	From monthly income
SPP_54	42	Female	Surgery	Major Surgery	Hindu	High School	12000	4	Yes	Employer based schemes	11000	3000	1500	2400	0	1100	600	0	833	1000	1100	0	0	0	0	11533	15	0	600	120	80	1600	5	0	5920	3500	820	Insurance
SPP_55	8	Male	Surgery	Major Surgery	Hindu	Middle School	45000	4	Yes	Private	35000	5000	2000	2400	200	2000	2000	10000	1000	8333	800	1000	0	0	0	34733	0	0	0	36	0	3000	5	0	6041	3000	41	From monthly income
SPP_56	30	Female	Surgery	Major Surgery	Hindu	High School	8000	5	No	NA	9000	2000	750	1800	0	950	1000	0	400	1625	600	0	0	0	0	9125	0	0	0	140	0	800	5	0	4445	3500	145	Loan
SPP_57	38	Male	Surgery	Major Surgery	Hindu	Graduate	40000	4	No	NA	25000	7000	3000	3600	0	900	2000	0	1250	2500	600	1000	0	0	0	21850	0	0	0	60	160	4000	5	0	6725	2500	225	From monthly income
SPP_58	20	Female	Surgery	Major Surgery	Hindu	Secondary	40000	6	Yes	Employer based schemes	17000	4000	2000	3600	0	1600	1500	3000	1250	1167	600	0	0	0	0	18717	0	0	0	140	0	4000	5	0	9145	5000	145	Insurance
SPP_59	40	Female	Surgery	Major Surgery	Hindu	Illiterate	7000	5	No	NA	8000	2000	800	0	400	900	800	0	667	1250	500	0	0	0	0	7317	0	0	0	360	0	700	5	0	6065	5000	365	Loan
SPP_60	27	Female	Surgery	Major Surgery	Hindu	Illiterate	8000	6	No	NA	6000	2000	750	0	0	1400	600	0	500	0	600	0	0	0	0	5850	15	0	0	700	0	800	5	0	6520	5000	720	Loan
SPP_61	29	Female	Surgery	Major Surgery	Hindu	High School	7000	4	No	NA	8000	2000	800	1200	200	800	500	0	417	1042	600	0	0	0	0	7558	0	0	0	450	0	700	0	0	1150	0	450	From monthly income
SPP_62	30	Female	Surgery	Minor Surgery	Hindu	High School	50000	11	No	NA	30000	9000	4000	3600	0	4000	3000	0	2083	833	1500	0	0	0	0	28017	0	0	0	80	0	833.33	5	0	1418.33	500	85	From monthly income
SPP_63	35	Male	Surgery	Major Surgery	Hindu	Middle School	8000	6	No	NA	7500	2000	750	1800	300	800	600	0	417	375	400	0	0	0	0	7442	0	0	0	630	0	800	0	0	1430	0	630	From monthly income
SPP_64	29	Female	Surgery	Major Surgery	Hindu	Middle School	20000	8	No	NA	15000	4000	1500	2400	0	1200	1500	3000	833	250	500	0	0	0	0	15183	0	0	1500	120	40	2000	5	0	8665	5000	1665	Multiple sources
SPP_65	42	Female	Surgery	Minor Surgery	Hindu	High School	30000	4	Yes	Employer based schemes	20000	8000	3500	2400	0	1600	1500	0	1000	1875	200	750	0	0	0	20825	0	0	0	20	0	500	5	0	1025	500	25	Insurance
SPP_66	25	Female	Surgery	Major Surgery	Hindu	Primary	11000	5	No	NA	8000	2500	1000	2400	0	0	1000	0	667	0	800	0	0	0	0	8367	0	0	0	100	0	733.33	5	0	5838.33	5000	105	From monthly income
SPP_67	28	Female	Surgery	Major Surgery	Sikh	Middle School	6000	6	No	NA	5000	1500	800	1200	0	800	600	0	417	83	400	0	0	0	0	5800	0	0	0	80	0	400	5	0	485	0	85	From monthly income
SPP_68	28	Male	Surgery	Major Surgery	Hindu	High School	7000	3	No	NA	6500	1500	600	1200	0	1500	600	0	333	0	600	0	0	0	0	6333	0	0	0	80	0	466.67	5	0	5551.67	5000	85	From monthly income
SPP_69	60	Female	Surgery	Major Surgery	Hindu	Illiterate	7000	6	No	NA	8000	2000	1200	1800	300	750	600	0	333	0	800	0	0	0	0	7783	0	0	0	240	0	2100	0	0	2340	0	240	From monthly income
SPP_70	40	Female	Surgery	Major Surgery	Hindu	Illiterate	15000	5	Yes	Employer based schemes	10000	2500	1000	900	0	1300	800	1500	667	0	500	0	0	0	0	9167	0	0	900	800	0	2500	5	0	8205	4000	1705	From monthly income
SPP_71	22	Male	Surgery	Major Surgery	Hindu	Secondary	17000	8	No	NA	15000	5000	2000	0	0	1400	2000	0	1000	3333	500	0	0	0	0	15233	0	0	850	1120	0	1700	5	0	6675	3000	1975	From monthly income
SPP_72	3	Male	Surgery	Major Surgery	Hindu	Illiterate	10000	6	No	NA	8000	3000	1000	0	300	450	800	700	417	167	600	0	0	0	0	7433	0	0	0	300	50	333.33	5	0	3688.33	3000	355	Loan
SPP_73	25	Male	Surgery	Major Surgery	Hindu	High School	12000	5	No	NA	10000	3000	1500	2400	0	900	800	0	500	0	600	0	0	0	0	9700	0	0	0	420	40	2000	0	0	2460	0	460	From monthly income
SPP_74	50	Female	Surgery	Major Surgery	Sikh	Primary	30000	4	No	NA	20000	7000	3000	3000	0	1250	2000	0	1000	0	600	1000	0	0	0	18850	0	0	1650	240	120	1000	5	0	8015	5000	2015	From monthly income
SPP_75	22	Male	Surgery	Major Surgery	Sikh	High School	5000	4	No	NA	4000	1200	600	0	0	1500	500	0	417	167	400	0	0	0	0	4783	0	0	0	200	0	333.33	5	0	4038.33	3500	205	From monthly income
SPP_76	45	Female	Surgery	Major Surgery	Hindu	Primary	10000	10	No	NA	8000	3000	1200	1200	0	1400	800	0	333	0	800	0	0	0	0	8733	0	0	0	1000	0	1333.33	5	0	6338.33	4000	1005	From monthly income
SPP_77	28	Female	Surgery	Major Surgery	Hindu	Illiterate	10000	5	No	NA	9000	2500	1500	1800	300	1400	500	0	500	33	600	0	0	0	0	9133	0	0	50	330	0	1333.33	5	0	6718.33	5000	385	Loan
SPP_78	14	Male	Surgery	Major Surgery	Muslim	Middle School	10000	7	No	NA	9000	2500	1000	1200	0	900	500	2000	417	500	300	0	0	0	0	9317	0	0	500	750	0	1000	5	0	5255	3000	1255	From monthly income
SPP_79	29	Female	Surgery	Major Surgery	Hindu	High School	6000	5	No	NA	6000	1500	800	1200	0	800	600	0	417	0	600	0	0	0	0	5917	0	0	0	110	0	1200	5	0	6315	5000	115	From monthly income
SPP_80	57	Male	Surgery	Major Surgery	Hindu	Illiterate	3000	3	No	NA	2500	800	500	0	200	450	300	0	167	0	200	0	0	0	0	2617	0	0	0	130	0	300	0	0	430	0	130	From monthly income
SPP_81	23	Female	Surgery	Major Surgery	Hindu	Middle School	10000	7	No	NA	15000	5000	2500	2400	500	1200	800	0	667	0	800	0	0	0	0	13867	0	0	0	1000	0	1333.33	5	0	7338.33	5000	1005	Loan
SPP_82	9	Male	Surgery	Minor Surgery	Hindu	Primary	7000	4	No	NA	6000	2000	800	1200	0	600	500	0	333	667	300	0	0	0	0	6400	0	0	0	40	0	116.67	5	0	661.67	500	45	From monthly income
SPP_83	58	Male	Surgery	Major Surgery	Hindu	Secondary	60000	5	Yes	Employer based schemes	20000	6000	3000	3600	0	2600	2000	0	1250	333	500	1000	0	0	0	20283	0	0	1300	100	0	6000	5	0	12405	5000	1405	From monthly income
SPP_84	48	Female	Surgery	Major Surgery	Hindu	Primary	6000	4	No	NA	5000	1500	800	900	0	850	600	0	333	0	600	0	0	0	0	5583	0	0	500	120	0	600	5	0	5225	4000	625	From monthly income
SPP_85	5	Male	Surgery	Minor Surgery	Hindu	High School	40000	12	No	NA	20000	6000	2500	3000	400	3000	2000	0	1250	1167	1000	0	0	0	0	20317	0	0	0	120	0	666.67	5	0	791.67	0	125	From monthly income
SPP_86	43	Female	Surgery	Major Surgery	Hindu	Graduate	50000	5	No	NA	20000	6000	2500	2400	0	3250	2000	0	1250	2000	800	0	0	0	0	20200	0	0	0	120	200	5000	5	0	9325	4000	325	From monthly income
SPP_87	7	Male	Surgery	Major Surgery	Hindu	Primary	6000	4	No	NA	5000	1400	500	900	0	200	300	1100	333	17	600	0	0	0	0	5350	0	0	0	100	0	600	5	0	4205	3500	105	Loan
SPP_88	34	Female	Surgery	Major Surgery	Hindu	Graduate	80000	12	Yes	Employer based schemes	40000	10000	6000	3600	0	4750	5000	0	2083	3333	1500	1500	0	0	0	37767	0	0	0	100	100	8000	5	0	13205	5000	205	From monthly income
SPP_89	41	Male	Surgery	Major Surgery	Sikh	Middle School	8000	5	No	NA	7000	2000	800	1200	0	650	800	1000	333	42	400	0	0	0	0	7225	0	0	0	100	0	800	5	0	4905	4000	105	From monthly income
SPP_90	45	Female	Surgery	Major Surgery	Muslim	Illiterate	7500	6	No	NA	7500	2000	1000	1200	0	750	600	0	500	933	600	0	0	0	0	7583	0	0	400	270	0	1500	5	0	2175	0	675	From monthly income
SPP_91	50	Female	Surgery	Major Surgery	Hindu	Illiterate	5000	2	No	NA	4000	1200	500	600	0	550	500	0	250	0	1000	0	0	0	0	4600	0	0	0	270	0	500	5	0	775	0	275	From monthly income
SPP_92	37	Male	Surgery	Major Surgery	Sikh	Illiterate	10000	5	No	NA	9000	2000	1000	1800	400	750	600	1200	333	83	600	0	0	0	0	8767	0	0	2800	700	0	1000	5	0	8005	3500	3505	Multiple sources
SPP_93	5	Male	Surgery	Minor Surgery	Hindu	Middle School	5000	6	No	NA	4000	1000	600	900	0	450	200	0	250	0	300	0	0	0	0	3700	0	0	0	40	0	500	5	0	1045	500	45	From monthly income
SPP_94	21	Male	Surgery	Minor Surgery	Hindu	High School	16000	1	No	NA	5000	2100	0	0	0	400	200	0	333	0	300	0	0	0	2000	5333	0	0	0	0	0	266.67	5	0	771.67	500	5	From monthly income
SPP_95	43	Female	Surgery	Minor Surgery	Hindu	Middle School	8000	5	No	NA	6000	2000	800	1200	0	550	500	600	333	208	300	0	0	0	0	6492	0	0	0	30	0	133.33	5	0	668.33	500	35	From monthly income
SPP_96	27	Female	Surgery	Major Surgery	Hindu	High School	4000	3	No	NA	3000	1000	500	400	0	350	300	0	167	0	600	0	0	0	0	3317	0	0	1050	270	80	400	5	0	6805	5000	1405	Multiple sources
SPP_97	38	Female	Surgery	Major Surgery	Hindu	Middle School	5000	5	No	NA	4000	1000	600	900	0	450	300	0	250	100	400	0	0	0	0	4000	0	0	400	400	0	666.67	0	0	1466.67	0	800	From monthly income
SPP_98	15	Male	Surgery	Minor Surgery	Hindu	High School	8000	5	No	NA	7000	1500	800	1200	0	450	500	2500	333	33	400	0	0	0	0	7717	0	0	0	40	0	133.33	5	0	678.33	500	45	From monthly income
SPP_99	55	Male	Surgery	Major Surgery	Hindu	High School	16000	5	Yes	Employer based schemes	8000	2000	1000	1200	400	750	800	0	333	0	600	0	0	0	0	7083	0	0	600	60	120	1600	5	0	4385	2000	785	Insurance
SPP_100	30	Female	Surgery	Major Surgery	Hindu	Middle School	10000	7	No	NA	9000	2500	1000	1800	0	650	500	2000	417	83	400	0	0	0	0	9350	350	0	0	240	0	1000	5	0	4595	3000	595	Loan
SPP_101	45	Female	Surgery	Major Surgery	Sikh	High School	20000	5	No	NA	15000	3500	1500	2400	0	1250	800	0	833	1250	600	0	0	0	0	12133	0	0	0	120	100	2000	5	0	7225	5000	225	From monthly income
SPP_102	40	Female	Surgery	Major Surgery	Hindu	Illiterate	15000	5	No	NA	12000	3500	2000	2400	0	1750	1200	0	500	0	800	0	0	0	0	12150	0	0	1500	240	0	1500	5	0	6245	3000	1745	From monthly income
SPP_103	29	Female	Surgery	Major Surgery	Hindu	Middle School	12000	5	No	NA	9000	3000	1500	1800	0	1200	700	0	400	333	500	0	0	0	0	9433	0	0	0	180	0	1200	5	0	6385	5000	185	Loan
SPP_104	5	Male	Surgery	Major Surgery	Muslim	Illiterate	15000	7	No	NA	12000	4000	1500	2400	300	1500	800	0	500	167	600	0	0	0	0	11767	0	0	0	240	0	1500	5	0	4745	3000	245	From monthly income
SPP_105	43	Male	Surgery	Major Surgery	Hindu	High School	10000	6	No	NA	8000	2000	1000	1200	0	750	600	0	417	2500	400	0	0	0	0	8867	0	0	0	120	0	1000	5	0	8625	7500	125	From monthly income
SPP_106	62	Male	Surgery	Minor Surgery	Hindu	High School	12000	4	No	NA	9000	2500	1200	1800	0	1250	800	0	500	0	600	0	0	0	0	8650	0	0	1900	30	0	200	5	0	2635	500	1935	From monthly income
SPP_107	23	Male	Surgery	Minor Surgery	Hindu	High School	6000	4	No	NA	5000	1500	800	900	0	750	600	0	333	0	400	0	0	0	0	5283	0	0	0	100	0	100	0	0	200	0	100	From monthly income
SPP_108	23	Female	Surgery	Major Surgery	Hindu	Middle School	6000	6	No	NA	5000	2000	800	0	0	650	700	0	333	0	800	0	0	0	0	5283	0	0	0	250	0	600	5	0	5855	5000	255	Loan
SPP_109	20	Male	Surgery	Major Surgery	Hindu	High School	4000	4	No	NA	4000	0	0	0	400	550	600	650	333	0	800	200	0	0	200	3733	0	0	2350	0	60	400	5	0	5815	3000	2415	From monthly income
SPP_110	37	Female	Surgery	Major Surgery	Sikh	Middle School	6000	3	No	NA	5000	1500	750	600	0	450	400	0	250	1000	400	0	0	0	0	5350	0	0	0	80	0	800	0	0	880	0	80	From monthly income
SPP_111	15	Male	Surgery	Major Surgery	Hindu	Middle School	10000	7	No	NA	8000	2500	1000	1800	300	850	600	0	333	333	400	0	0	0	0	8117	0	0	0	90	0	666.67	5	0	2761.67	2000	95	From monthly income
SPP_112	27	Male	Surgery	Minor Surgery	Hindu	Secondary	40000	5	No	NA	25000	8000	3500	3600	0	4000	3500	0	1667	0	2000	0	0	0	0	26267	0	0	0	10	0	666.67	5	0	1181.67	500	15	From monthly income
SPP_113	60	Female	Surgery	Minor Surgery	Hindu	Illiterate	6000	6	No	NA	4000	1000	600	1200	0	400	400	0	250	625	400	0	0	0	0	4875	0	0	0	280	0	100	5	0	885	500	285	Loan
SPP_114	25	Female	Surgery	Major Surgery	Hindu	Middle School	10000	4	Yes	ESI	7000	2500	1000	1200	300	550	500	0	250	0	500	0	0	0	0	6800	0	0	0	100	50	666.67	5	0	3321.67	2500	155	Loan
SPP_115	34	Female	Surgery	Major Surgery	Hindu	High School	3000	4	No	NA	2500	1000	500	0	0	200	400	0	250	0	400	0	0	0	0	2750	0	0	400	800	0	200	5	0	6405	5000	1205	Loan
SPP_116	55	Female	Surgery	Major Surgery	Hindu	Illiterate	3000	6	No	NA	3000	1000	500	0	400	350	300	0	167	0	600	0	0	0	0	3317	0	0	400	300	0	300	0	0	1000	0	700	Loan
SPP_117	32	Female	Surgery	Major Surgery	Hindu	High School	15000	5	No	NA	12000	4500	2000	1800	400	650	500	0	417	500	600	0	0	0	0	11367	0	0	1900	450	50	1000	5	0	8405	5000	2405	From monthly income
SPP_118	64	Female	Surgery	Major Surgery	Hindu	Illiterate	39000	8	No	NA	40000	10000	5000	3600	500	3500	2000	0	667	5833	1500	2000	0	0	0	34600	0	0	0	80	0	3900	5	0	7985	4000	85	From monthly income
SPP_119	44	Male	Surgery	Major Surgery	Hindu	Illiterate	6000	6	No	NA	5000	1500	600	1200	0	400	200	0	250	83	600	0	0	0	0	4833	0	0	0	40	0	400	0	0	440	0	40	From monthly income
SPP_120	25	Female	Surgery	Major Surgery	Hindu	High School	10000	4	No	NA	12000	4000	1500	1800	0	850	800	0	417	0	800	0	0	0	0	10167	0	0	0	120	0	666.67	5	0	4291.67	3500	125	From monthly income
SPP_121	13	Male	Surgery	Major Surgery	Hindu	Middle School	7000	6	Yes	ESI	6000	1500	800	1200	0	300	200	2500	250	50	200	0	0	0	0	7000	0	0	0	45	20	466.67	5	0	2536.67	2000	70	Insurance
SPP_122	40	Male	Surgery	Major Surgery	Hindu	High School	10000	4	No	NA	8000	2500	1000	1200	500	650	600	800	333	0	600	0	0	0	0	8183	0	0	0	400	0	666.67	5	0	3571.67	2500	405	From monthly income
SPP_123	22	Female	Surgery	Major Surgery	Hindu	High School	60000	15	No	NA	25000	8000	4000	2400	600	1500	1000	0	833	3750	1500	0	0	0	0	23583	0	0	0	400	200	4000	5	0	9605	5000	605	From monthly income
SPP_124	58	Male	Surgery	Major Surgery	Hindu	Middle School	8000	5	No	NA	5000	1200	500	600	200	400	200	600	167	42	200	0	0	0	0	4108	0	0	0	500	0	800	0	0	1300	0	500	From monthly income
SPP_125	55	Male	Surgery	Major Surgery	Sikh	High School	10000	6	No	NA	8000	2000	1000	1800	200	850	500	1400	417	125	400	0	0	0	0	8692	0	0	1500	250	0	1000	5	0	7755	5000	1755	Loan
SPP_126	23	Male	Surgery	Minor Surgery	Hindu	Graduate	16000	1	No	NA	0	0	0	0	0	500	0	0	0	0	0	0	0	0	0	500	0	0	0	0	0	266.67	5	0	771.67	500	5	From monthly income
SPP_127	8	Male	Orthopaedics	Minor Surgery	Hindu	Middle School	4000	4	No	NA	4500	1000	500	600	0	1800	300	0	42	0	200	0	0	0	0	4442	16	0	250	70	0	133.33	5	0	974.33	500	341	Savings
SPP_128	30	Male	Orthopaedics	Major Surgery	Hindu	High School	6000	5	No	NA	6000	2000	1000	1200	0	500	500	0	250	0	400	0	0	0	0	5850	0	8000	0	1000	0	1600	5	0	15605	5000	9005	Loan
SPP_129	17	Female	Orthopaedics	Minor Surgery	Sikh	Middle School	10000	9	No	NA	9000	2000	1200	1800	500	750	600	0	417	500	600	0	0	0	0	8367	0	0	0	120	10	666.67	5	0	1301.67	500	135	Savings
SPP_130	25	Male	Orthopaedics	Major Surgery	Hindu	Middle School	8000	7	No	NA	7500	2500	1000	2400	0	800	750	1500	417	417	500	0	0	0	0	10283	0	0	0	60	0	2666.67	5	0	4231.67	1500	65	Savings
SPP_131	42	Male	Orthopaedics	Major Surgery	Hindu	High School	10000	4	No	NA	10000	2500	1000	2400	0	700	800	0	1000	1125	600	0	0	0	0	10125	0	5000	0	220	0	7000	5	0	15725	3500	5225	From monthly income
SPP_132	42	Male	Orthopaedics	Major Surgery	Sikh	Secondary	30000	4	Yes	ESI	25000	6000	2500	3600	0	3500	2000	0	1667	2083	1200	1000	0	0	0	23550	0	0	0	60	0	1000	5	0	2565	1500	65	From monthly income
SPP_133	12	Female	Orthopaedics	Major Surgery	Hindu	High School	40000	4	No	NA	25000	7500	3500	3000	0	1800	1200	4000	1000	2083	800	1000	0	0	0	25883	0	0	0	30	200	666.67	5	0	2401.67	1500	235	From monthly income
SPP_134	41	Female	Orthopaedics	Minor Surgery	Hindu	Middle School	4000	4	No	NA	5000	1500	750	1200	0	500	400	5000	333	938	400	0	0	0	0	11021	0	0	0	20	0	266.67	5	0	791.67	500	25	From monthly income
SPP_135	39	Female	Orthopaedics	Major Surgery	Hindu	High School	24000	4	Yes	Employer based schemes	15000	5000	2000	2400	0	1200	1500	0	833	667	400	0	0	0	0	14000	0	7000	300	20	0	4000	5	0	15825	4500	7325	Insurance
SPP_136	23	Male	Orthopaedics	Major Surgery	Hindu	Middle School	10000	3	No	NA	9000	2500	2000	1200	300	1500	800	1000	500	0	600	0	0	0	0	10400	0	1000	0	360	0	1333.33	5	0	5698.33	3000	1365	Loan
SPP_137	40	Male	Orthopaedics	Major Surgery	Hindu	Middle School	4500	7	No	NA	4000	1000	800	0	0	450	400	0	333	833	400	0	0	0	0	4217	0	5200	0	250	0	1500	5	0	10455	3500	5455	Loan
SPP_138	60	Female	Orthopaedics	Major Surgery	Sikh	Illiterate	7000	5	No	NA	7000	2000	800	1200	0	600	500	1100	333	0	400	0	0	0	0	6933	0	0	345	500	100	466.67	5	0	2916.67	1500	950	Loan
SPP_139	42	Male	Orthopaedics	Major Surgery	Hindu	Illiterate	6000	5	No	NA	6000	1500	800	900	200	450	500	800	250	208	600	0	0	0	0	6208	0	5000	0	100	0	1800	5	0	11405	4500	5105	Loan
SPP_140	65	Male	Orthopaedics	Minor Surgery	Hindu	Middle School	10000	8	No	NA	12000	3500	1500	2400	0	1800	1000	0	667	167	600	0	0	0	0	11633	0	0	0	140	0	2000	5	0	2645	500	145	Loan
SPP_141	8	Male	Orthopaedics	Major Surgery	Hindu	Illiterate	6000	5	No	NA	5000	1200	600	900	0	450	300	800	167	0	600	0	0	0	0	5017	16	0	0	160	0	600	5	0	5281	4500	181	Loan
SPP_142	10	Male	Orthopaedics	Minor Surgery	Hindu	Illiterate	6000	5	No	NA	5000	1500	750	900	200	250	300	500	167	0	400	0	0	0	0	4967	0	0	0	300	0	600	5	0	1405	500	305	From monthly income
SPP_143	45	Male	Orthopaedics	Major Surgery	Hindu	Illiterate	8000	7	No	NA	7000	2000	1000	1200	200	650	600	0	417	500	500	0	0	0	0	7067	0	8000	0	80	0	1866.67	5	0	13451.7	3500	8085	Insurance
SPP_144	6	Female	Orthopaedics	Minor Surgery	Hindu	Illiterate	4000	4	No	NA	3000	800	400	900	200	250	200	0	167	42	300	0	0	0	0	3258	16	0	45	80	0	400	5	0	2046	1500	146	Loan
SPP_145	3	Male	Orthopaedics	Minor Surgery	Hindu	Middle School	3000	2	No	NA	3000	1200	600	600	0	250	200	0	83	0	300	0	0	0	0	3233	100	0	135	100	0	300	5	0	2140	1500	340	Loan
SPP_146	17	Female	ENT	Major Surgery	Hindu	High School	5000	6	No	NA	5000	1200	500	0	0	800	500	0	167	1250	200	0	0	0	0	4617	30	0	0	100	0	666.67	5	0	2801.67	2000	135	From monthly income
SPP_147	20	Male	ENT	Major Surgery	Hindu	Graduate	6000	5	No	NA	20000	7000	2500	3600	0	2500	3000	0	1250	0	200	1500	0	0	0	21550	0	0	0	10	0	600	5	0	2615	2000	15	From monthly income
SPP_148	30	Female	ENT	Minor Surgery	Hindu	High School	15000	5	No	NA	12000	3000	1500	3600	0	1400	750	1500	333	0	600	0	0	0	0	12683	0	0	0	40	0	250	5	0	595	300	45	From monthly income
SPP_149	44	Male	ENT	Minor Surgery	Hindu	Secondary	40000	5	No	NA	18000	5000	2000	3600	400	1200	800	0	1000	2083	1000	0	0	0	0	17083	0	0	0	50	0	1333.33	5	0	1888.33	500	55	From monthly income
SPP_150	0	Female	ENT	Major Surgery	Sikh	Primary	6000	7	No	NA	8000	2000	1000	1200	0	800	950	0	667	375	600	0	0	0	0	7592	0	0	0	120	0	600	0	0	720	0	120	From monthly income
SPP_151	22	Female	ENT	Major Surgery	Hindu	Middle School	12000	7	No	NA	10000	4000	1500	900	0	1000	800	0	667	146	800	0	0	0	0	9813	30	0	0	280	150	1200	5	0	3665	2000	465	Loan
SPP_152	32	Female	ENT	Major Surgery	Hindu	High School	8000	7	No	NA	8000	2500	1000	2400	0	600	500	0	417	0	500	0	0	0	0	7917	380	0	0	600	0	800	5	0	3785	2000	985	Loan
SPP_153	13	Female	ENT	Major Surgery	Hindu	High School	8000	4	No	NA	8000	1500	800	0	300	200	300	0	250	4167	0	0	0	0	0	7517	0	0	0	140	0	1066.67	5	0	3211.67	2000	145	From monthly income
SPP_154	22	Male	ENT	Minor Surgery	Hindu	Secondary	5000	2	No	NA	5000	1500	800	900	0	500	400	800	167	0	200	0	0	0	0	5267	0	0	150	140	40	333.33	5	0	1168.33	500	335	From monthly income
SPP_155	15	Male	ENT	Major Surgery	Hindu	High School	4000	2	No	NA	3000	800	500	400	0	400	400	0	167	42	300	0	0	0	0	3008	30	0	500	200	0	400	5	0	3135	2000	735	From monthly income
SPP_156	28	Male	ENT	Major Surgery	Hindu	Middle School	6000	4	No	NA	5000	1500	800	1200	0	600	500	0	333	167	300	0	0	0	0	5400	30	0	0	400	0	200	0	0	630	0	430	From monthly income
SPP_157	33	Female	ENT	Minor Surgery	Hindu	Graduate	60000	6	No	NA	25000	7000	3000	2400	0	4250	3500	0	1667	2500	1200	0	0	0	0	25517	0	0	0	30	60	1000	5	0	1395	300	95	From monthly income
SPP_158	22	Male	ENT	Major Surgery	Hindu	High School	8000	7	No	NA	7000	2000	1000	1200	0	550	500	0	417	667	800	0	0	0	0	7133	0	0	0	2000	0	800	5	0	4805	2000	2005	Loan
SPP_159	27	Male	ENT	Major Surgery	Hindu	High School	8000	6	No	NA	8000	2000	1000	1200	0	450	400	3000	333	750	300	0	0	0	0	9433	30	0	0	80	0	800	5	0	2915	2000	115	Loan
SPP_160	10	Male	ENT	Minor Surgery	Hindu	Middle School	8000	5	No	NA	7000	2500	1100	1200	300	450	400	0	250	542	400	0	0	0	0	7142	16	0	0	320	0	133.33	5	0	974.33	500	341	Loan
SPP_161	50	Female	Obstetrics & Gynecology	Major Surgery	Hindu	Primary	2000	5	No	NA	5000	900	400	2400	0	400	450	0	167	250	333	0	0	0	0	5300	0	0	0	60	50	333.33	5	0	3948.33	3500	115	Selling assets
SPP_162	45	Female	Obstetrics & Gynecology	Major Surgery	Hindu	Illiterate	4000	5	No	NA	4500	1400	500	1200	0	1100	300	0	33	0	200	0	0	0	0	4733	0	0	300	120	0	800	5	0	4725	3500	425	Loan
SPP_163	45	Female	Obstetrics & Gynecology	Major Surgery	Hindu	Illiterate	3000	4	No	NA	2500	400	500	300	0	200	200	0	83	167	800	0	0	0	0	2650	0	0	1000	60	0	600	0	0	1660	0	1060	Loan
SPP_164	42	Female	Obstetrics & Gynecology	Major Surgery	Hindu	Middle School	4000	4	No	NA	3500	600	400	0	0	600	500	0	250	0	400	0	0	0	0	2750	0	0	5000	20	0	800	5	0	9325	3500	5025	Loan
SPP_165	44	Female	Obstetrics & Gynecology	Major Surgery	Hindu	Middle School	5000	5	No	NA	5000	1500	750	800	200	500	300	0	417	0	400	0	0	0	0	4867	0	90	150	210	50	833.33	5	0	4838.33	3500	505	Loan
SPP_166	34	Female	Obstetrics & Gynecology	Major Surgery	Hindu	Graduate	10000	3	No	NA	5000	1000	800	3000	0	600	500	0	833	2500	600	0	0	0	0	9833	0	0	0	15	50	1000	5	0	4570	3500	70	From monthly income
SPP_167	50	Female	Obstetrics & Gynecology	Major Surgery	Hindu	Illiterate	8000	5	No	NA	7500	1500	800	1200	0	2500	600	5000	667	0	600	0	0	0	0	12867	0	0	0	60	0	1600	5	0	5165	3500	65	From monthly income
SPP_168	30	Female	Obstetrics & Gynecology	Major Surgery	Hindu	Middle School	7000	4	No	NA	8000	2000	1000	1200	0	650	600	0	833	800	400	0	0	0	0	7483	0	0	0	80	0	933.33	5	0	4518.33	3500	85	Loan
SPP_169	60	Female	Obstetrics & Gynecology	Major Surgery	Sikh	Illiterate	6000	3	No	NA	5000	1000	750	1200	0	600	400	0	667	0	600	0	0	0	0	9050608331	0	0	0	80	0	1000	5	0	6085	5000	85	Loan
SPP_170	40	Female	Obstetrics & Gynecology	Major Surgery	Hindu	Illiterate	8000	4	No	NA	6000	1500	800	900	0	500	600	0	417	1250	500	0	0	0	0	6467	0	0	6500	50	100	800	5	0	10955	3500	6655	From monthly income
SPP_171	38	Female	Obstetrics & Gynecology	Major Surgery	Hindu	Illiterate	8000	4	No	NA	9000	2000	1000	1200	0	1000	600	5000	417	0	600	0	0	0	0	11817	0	0	0	150	200	1600	5	0	5455	3500	355	Loan
SPP_172	40	Female	Obstetrics & Gynecology	Major Surgery	Hindu	Illiterate	6000	4	No	NA	6000	2000	800	900	200	400	500	800	250	0	500	0	0	0	0	6350	0	0	400	140	0	2000	5	0	6045	3500	545	Loan
SPP_173	55	Female	Obstetrics & Gynecology	Major Surgery	Sikh	Illiterate	8000	7	No	NA	8000	2500	1200	1200	0	800	600	0	417	292	800	0	0	0	0	7808	0	0	500	450	0	2133.33	5	0	6588.33	3500	955	Loan
SPP_174	32	Female	Obstetrics & Gynecology	Major Surgery	Hindu	Illiterate	10000	5	No	NA	10000	3500	1800	0	500	1500	800	0	667	83	800	0	0	0	0	9650	0	0	450	225	0	2000	5	0	6180	3500	680	Loan
SPP_175	28	Female	Obstetrics & Gynecology	Major Surgery	Hindu	High School	50000	25	No	NA	50000	15000	8000	0	2000	9000	3000	0	2083	2333	3000	3000	0	0	0	47417	0	0	0	130	400	5000	5	0	9035	3500	535	From monthly income
SPP_176	40	Female	Obstetrics & Gynecology	Major Surgery	Hindu	Illiterate	8000	7	No	NA	8000	2500	1500	0	0	1200	1000	0	500	0	800	0	0	0	0	7500	0	0	0	180	0	2400	5	0	6085	3500	185	Loan
SPP_177	47	Female	Obstetrics & Gynecology	Major Surgery	Hindu	Illiterate	8000	4	No	NA	8000	2500	1200	1200	300	600	600	0	417	375	500	0	0	0	0	7692	0	0	0	150	0	1600	0	0	1750	0	150	From monthly income
SPP_178	45	Female	Obstetrics & Gynecology	Major Surgery	Hindu	Illiterate	5000	4	No	NA	5000	1500	800	0	300	550	400	500	250	375	400	0	0	0	0	5075	0	0	0	330	0	1000	5	0	4835	3500	335	Loan
SPP_179	40	Female	Obstetrics & Gynecology	Major Surgery	Hindu	Illiterate	9000	6	No	NA	9000	2000	1000	0	600	450	500	3000	500	667	500	0	0	0	0	9217	0	0	500	210	0	1500	5	0	5715	3500	715	Loan
SPP_180	62	Female	Obstetrics & Gynecology	Major Surgery	Hindu	Illiterate	8000	6	No	NA	7000	1500	800	1200	0	550	600	0	333	417	600	0	0	0	0	6000	0	0	0	200	0	1866.67	5	0	2071.67	0	205	From monthly income
